# Supplementary material for: BacT-Seq, a Nanopore-Based Whole-Genome Sequencing Workflow Prototype for Rapid and Accurate Pathogen Identification and Resistance Prediction from Positive Blood Cultures: A Feasibility Study
Source: Diagnostics (Basel). 2026 Jan 1;16(1):133. doi: 10.3390/diagnostics16010133 (PMC12785933; doi:10.3390/diagnostics16010133)
Supplement: Supplementary file 1 [file diagnostics-16-00133-s001.zip]

Archive with 1 entries (1 files):
- diagnostics-3926222-supplementary.pdf
